# Supplementary material for: Integrative Comparative Assessment of Cold Acclimation in Evergreen and Deciduous Iris Species
Source: Antioxidants (Basel). 2022 May 16;11(5):977. doi: 10.3390/antiox11050977 (PMC9137773; doi:10.3390/antiox11050977)
Supplement: Supplementary file 1 [file antioxidants-11-00977-s001.zip]

Archive with 2 entries (2 files):
- Supplemental figure.pdf
- Supplemental Tables.pdf
